# Supplementary material for: Neural modelling of the encoding of fast frequency modulation
Source: PLoS Comput Biol. 2021 Mar 3;17(3):e1008787. doi: 10.1371/journal.pcbi.1008787 (PMC7959405; doi:10.1371/journal.pcbi.1008787)
Supplement: S1 Table — The slope of the linear fit, Pearson’s correlation rp, and Spearman’s correlation rs for the relationship between fperceived and Δf are presented for each centre frequency f‾ and direction of the presentation (probe before sweep, →; and sweep before probe, ←). Spearman’s correlation is systematically larger than Pearson’s, indicating that the elicited pitch is related to Δf in a non-linear monotonic way. (TEX) [file pcbi.1008787.s003.tex]

\documentclass[10pt,letterpaper]{article}
\usepackage{amsmath,amssymb}

\begin{document} 

  \begin{table}[ht!]
    \centering
    \begin{tabular}{rcccccc}
      \multicolumn{7}{c}{single sweeps (experiment I)} \\
      \hline
      $\bar{f} = $& \multicolumn{2}{c}{ 900\,Hz} & 
                    \multicolumn{2}{c}{1200\,Hz} & 
                    \multicolumn{2}{c}{1500\,Hz} 
                    \\
      probe $\leftrightarrows$ sweep & $\leftarrow$ & $\rightarrow$ & 
                    $\leftarrow$ & $\rightarrow$ & 
                    $\leftarrow$ & $\rightarrow$ \\
      \hline
      slope  ($\pm 0.03$)     &   0.36  &   0.30  &   0.38   &   0.42   &   0.41   &   0.40 \\
      $r_p$  ($p < 10^{-22}$) &   0.88  &   0.68  &   0.86   &   0.89   &   0.90   &   0.88 \\
      $r_s$  ($p < 10^{-33}$) &   0.91  &   0.78  &   0.92   &   0.96   &   0.94   &   0.96 \\    
      \hline
      & & & & & & \\
      \multicolumn{7}{c}{sweep trains (experiment II)} \\
      \hline
      $\bar{f} = $& \multicolumn{2}{c}{ 900\,Hz} & 
                    \multicolumn{2}{c}{1200\,Hz} & 
                    \multicolumn{2}{c}{1500\,Hz} 
                    \\
      probe $\leftrightarrows$ sweep & $\leftarrow$ & $\rightarrow$ & 
                    $\leftarrow$ & $\rightarrow$ & 
                    $\leftarrow$ & $\rightarrow$ \\
      \hline
      slope ($\pm 0.04$)     & $0.19$ & $0.08$ & $0.17$ & $0.18$ & $0.22$ & $0.21$ \\
      $r_p$ $(p < 10^{-7})$  & $0.54$ & n.s.   & $0.60$ & $0.61$ & $0.66$ & $0.59$ \\
      $r_s$ $(p < 10^{-3})$  & $0.55$ & $0.26$ & $0.58$ & $0.60$ & $0.66$ & $0.56$ \\
    \end{tabular}
  \end{table}

\end{document} 
