# Supplementary material for: Neural modelling of the encoding of fast frequency modulation
Source: PLoS Comput Biol. 2021 Mar 3;17(3):e1008787. doi: 10.1371/journal.pcbi.1008787 (PMC7959405; doi:10.1371/journal.pcbi.1008787)
Supplement: S1 Sounds — Each waveform corresponds to each of the single-sweeps and sweep-trains used in the first and second experiment, respectively. File names indicate the properties of the stimulus as follows: [sweep/train]_fbar< f‾ >_delta<Δf >.wav; e.g., train_fbar1200Hz_delta-333Hz.wav is the sweep-train with f‾=1200Hz and Δf = −333Hz used in the second experiment. (ZIP) [file pcbi.1008787.s004.zip]

Archive with 50 entries (49 files):
- sweeps/
- sweeps/createSounds.m
- sweeps/sweep_fbar1200Hz_delta-200Hz.wav
- sweeps/sweep_fbar1200Hz_delta-333Hz.wav
- sweeps/sweep_fbar1200Hz_delta-467Hz.wav
- sweeps/sweep_fbar1200Hz_delta-600Hz.wav
- sweeps/sweep_fbar1200Hz_delta-67Hz.wav
- sweeps/sweep_fbar1200Hz_delta200Hz.wav
- sweeps/sweep_fbar1200Hz_delta333Hz.wav
- sweeps/sweep_fbar1200Hz_delta467Hz.wav
- sweeps/sweep_fbar1200Hz_delta600Hz.wav
- sweeps/sweep_fbar1200Hz_delta67Hz.wav
- sweeps/sweep_fbar1500Hz_delta-200Hz.wav
- sweeps/sweep_fbar1500Hz_delta-333Hz.wav
- sweeps/sweep_fbar1500Hz_delta-467Hz.wav
- sweeps/sweep_fbar1500Hz_delta-600Hz.wav
- sweeps/sweep_fbar1500Hz_delta-67Hz.wav
- sweeps/sweep_fbar1500Hz_delta200Hz.wav
- sweeps/sweep_fbar1500Hz_delta333Hz.wav
- sweeps/sweep_fbar1500Hz_delta467Hz.wav
- sweeps/sweep_fbar1500Hz_delta600Hz.wav
- sweeps/sweep_fbar1500Hz_delta67Hz.wav
- sweeps/sweep_fbar900Hz_delta-200Hz.wav
- sweeps/sweep_fbar900Hz_delta-333Hz.wav
- sweeps/sweep_fbar900Hz_delta-467Hz.wav
- sweeps/sweep_fbar900Hz_delta-600Hz.wav
- sweeps/sweep_fbar900Hz_delta-67Hz.wav
- sweeps/sweep_fbar900Hz_delta200Hz.wav
- sweeps/sweep_fbar900Hz_delta333Hz.wav
- sweeps/sweep_fbar900Hz_delta467Hz.wav
- sweeps/sweep_fbar900Hz_delta600Hz.wav
- sweeps/sweep_fbar900Hz_delta67Hz.wav
- sweeps/train_fbar1200Hz_delta-200Hz.wav
- sweeps/train_fbar1200Hz_delta-333Hz.wav
- sweeps/train_fbar1200Hz_delta-67Hz.wav
- sweeps/train_fbar1200Hz_delta200Hz.wav
- sweeps/train_fbar1200Hz_delta333Hz.wav
- sweeps/train_fbar1200Hz_delta67Hz.wav
- sweeps/train_fbar1500Hz_delta-200Hz.wav
- sweeps/train_fbar1500Hz_delta-333Hz.wav
- sweeps/train_fbar1500Hz_delta-67Hz.wav
- sweeps/train_fbar1500Hz_delta200Hz.wav
- sweeps/train_fbar1500Hz_delta333Hz.wav
- sweeps/train_fbar1500Hz_delta67Hz.wav
- sweeps/train_fbar900Hz_delta-200Hz.wav
- sweeps/train_fbar900Hz_delta-333Hz.wav
- sweeps/train_fbar900Hz_delta-67Hz.wav
- sweeps/train_fbar900Hz_delta200Hz.wav
- sweeps/train_fbar900Hz_delta333Hz.wav
- sweeps/train_fbar900Hz_delta67Hz.wav
